# Supplementary material for: Co-Occurring Methylenetetrahydrofolate Reductase (MTHFR) rs1801133 and rs1801131 Genotypes as Associative Genetic Modifiers of Clinical Severity in Rett Syndrome
Source: Brain Sci. 2024 Jun 21;14(7):624. doi: 10.3390/brainsci14070624 (PMC11275218; doi:10.3390/brainsci14070624)
Supplement: Supplementary file 1 [file brainsci-14-00624-s001.zip]

Archive with 1 entries (1 files):
- brainsci-3039386-supplementary.pdf
